# Supplementary material for: Detection of Stable Elite Haplotypes and Potential Candidate Genes of Boll Weight Across Multiple Environments via GWAS in Upland Cotton
Source: Front Plant Sci. 2022 Jun 13;13:929168. doi: 10.3389/fpls.2022.929168 (PMC9234699; doi:10.3389/fpls.2022.929168)
Supplement: Supplementary file 2 [file Data_Sheet_2.xlsx]

## Sheet: Table S1
Table S1: Summary of the 290 accessions for SLAF-seq.
Sample	Cultivar/Germplasm line	Origin	Ecological region	Mapping rate (%)
				TM-1					CRI24	NDM8
				CRI	ZJU	HAU	UTX	WHU
S1	CRI94A1822	Henan	YRR	99.2323	99.0849	98.9694	98.9206	99.2345	99.2424	98.9364
S2	K640	Shandong	YRR	98.9495	98.8614	98.7248	98.6842	98.9522	98.9577	98.701
S3	N82	the United States	Amerasian	98.7467	98.6397	98.499	98.4577	98.7494	98.749	98.4883
S4	P21-6-7	the United States	Amerasian	99.1987	99.0613	98.9443	98.8933	99.2011	99.2033	98.9143
S5	Shannong SF06	Shandong	YRR	98.9012	98.7887	98.7074	98.6819	98.9055	98.9075	98.698
S6	sGK16	Beijing	YRR	99.1653	99.0327	98.9105	98.8618	99.1683	99.1724	98.8805
S7	Baimian 17	Henan	YRR	99.3537	99.2334	99.1189	99.0751	99.3555	99.3584	99.0914
S8	Chaoaoyang 1	Azerbaijan	Amerasian	99.3862	99.233	99.1086	99.0491	99.3884	99.3896	99.0688
S9	Deltapine 20	the United States	Amerasian	98.7534	98.6208	98.5148	98.4777	98.757	98.7633	98.4954
S10	De 97-047	the United States	Amerasian	98.946	98.8344	98.7264	98.6819	98.9489	98.9515	98.6989
S11	Guannong 1	Liaoning	NSER	99.3848	99.2522	99.1679	99.127	99.3867	99.3865	99.1388
S12	Han2490	Hebei	YRR	99.3066	99.1938	99.0764	99.0314	99.3087	99.3122	99.0476
S13	Han559	Hebei	YRR	99.3131	99.2054	99.1073	99.0742	99.3164	99.3181	99.0875
S14	Heishanmian1	Liaoning	NSER	98.866	98.7293	98.6204	98.5776	98.8693	98.872	98.6013
S15	Jinmian3	Liaoning	NSER	98.6608	98.5355	98.3489	98.2891	98.6648	98.6677	98.3117
S16	Jinmian10	Shanxi	YRR	99.202	99.0835	99.0067	98.9706	99.2055	99.209	98.985
S17	Jinmian21	Shanxi	YRR	99.2504	99.1369	99.0468	99.0112	99.2544	99.2554	99.0247
S18	Jinmian23	Shanxi	YRR	98.9673	98.8171	98.666	98.608	98.9701	98.9693	98.6293
S19	Jinmian5	Shanxi	YRR	98.8183	98.6971	98.5955	98.5575	98.8223	98.8243	98.5773
S20	Liaomian10	Liaoning	NSER	98.6866	98.575	98.424	98.3735	98.6898	98.693	98.3952
S21	Liaomian17	Liaoning	NSER	98.6587	98.5554	98.4194	98.3784	98.6618	98.6707	98.3978
S22	Liaomian5	Liaoning	NSER	98.6644	98.5749	98.4308	98.3894	98.6669	98.6695	98.4137
S23	Liaomian6	Liaoning	NSER	98.0982	98.0918	97.8852	97.8466	98.1009	98.1075	97.8649
S24	Liaomian7	Liaoning	NSER	98.0374	97.9611	97.8091	97.765	98.0415	98.0456	97.7816
S25	Liaomian9	Liaoning	NSER	98.7	98.5683	98.4139	98.36	98.7027	98.7097	98.3781
S26	Liaoyangduanjie	Liaoning	NSER	98.5591	98.4883	98.3019	98.2613	98.5623	98.5596	98.28
S27	Lumianyan19	Shandong	YRR	98.6675	98.5241	98.3837	98.325	98.6706	98.6731	98.3462
S28	Nongken5	the North of Xinjiang	NIR	98.7715	98.668	98.5211	98.4806	98.7733	98.7713	98.4927
S29	Shizao1	Hebei	YRR	98.4171	98.3139	98.1237	98.0678	98.4213	98.4245	98.09
S30	Shizao2	Hebei	YRR	98.8053	98.711	98.5489	98.5039	98.8077	98.8091	98.5236
S31	Xiazao1	Hebei	YRR	99.2365	99.118	99.0203	98.9835	99.2391	99.2417	98.9969
S32	Xinluzao11	the North of Xinjiang	NIR	98.0894	98.0083	97.8494	97.8092	98.0927	98.0989	97.8298
S33	Xinluzao36	the North of Xinjiang	NIR	98.3414	98.2803	98.0845	98.0456	98.3447	98.3441	98.0607
S34	Xinluzao3	the North of Xinjiang	NIR	98.3748	98.2108	98.0407	97.9677	98.3773	98.3781	97.9922
S35	Xinluzao42	the North of Xinjiang	NIR	98.9106	98.833	98.7137	98.6753	98.9123	98.9144	98.6916
S36	Xinluzao45	the North of Xinjiang	NIR	99.1444	99.0137	98.8877	98.8397	99.1469	99.1495	98.8561
S37	Xinluzao4	the North of Xinjiang	NIR	98.7421	98.6436	98.4804	98.4385	98.7442	98.7426	98.4672
S38	Xinluzao6	the North of Xinjiang	NIR	99.0258	98.9576	98.8245	98.7921	99.0282	99.0289	98.8034
S39	Xinluzao8	the North of Xinjiang	NIR	98.5647	98.441	98.3293	98.2821	98.5687	98.5639	98.2996
S40	Xinluzao9	the North of Xinjiang	NIR	98.1868	98.1268	97.8935	97.8379	98.1893	98.1908	97.8593
S41	Mianxiang368	Henan	YRR	98.6942	98.6182	98.507	98.4787	98.6968	98.6992	98.4905
S42	Yu1335	Henan	YRR	98.4595	98.3377	98.2245	98.1838	98.4624	98.447	98.1986
S43	Yumian12	Henan	YRR	98.9706	98.8166	98.7571	98.7126	98.9735	98.9751	98.7293
S44	Yuzao8E13	Henan	YRR	99.0521	98.9306	98.7711	98.717	99.054	99.0577	98.7351
S45	YunzaoN95	Shanxi	YRR	98.8056	98.7384	98.6245	98.5921	98.809	98.8132	98.6043
S46	Zhong416	Henan	YRR	98.7666	98.6618	98.5651	98.5342	98.7706	98.7736	98.5475
S47	Zhong716	Henan	YRR	98.6207	98.5175	98.4518	98.4192	98.6241	98.6284	98.4342
S48	Zhongchuang 88	Hebei	YRR	98.7192	98.617	98.4676	98.427	98.7223	98.7237	98.4436
S49	CRI10	Henan	YRR	98.9679	98.858	98.7338	98.6854	98.9711	98.9755	98.7052
S50	CRI14	Henan	YRR	99.0532	98.8989	98.7663	98.6996	99.0558	99.0602	98.7188
S51	CRI16	Henan	YRR	98.3212	98.2241	98.078	98.0272	98.3248	98.3346	98.045
S52	CRI20	Henan	YRR	98.3288	98.184	98.0134	97.9464	98.3321	98.3385	97.9675
S53	CRI24	Henan	YRR	98.8784	98.7889	98.6773	98.6412	98.8817	98.8875	98.6548
S54	CRI27	Henan	YRR	98.8781	98.762	98.6733	98.6364	98.8811	98.8873	98.6498
S55	CRI30	Henan	YRR	98.5852	98.4629	98.3991	98.3675	98.5872	98.5867	98.3793
S56	CRI36	Henan	YRR	98.8332	98.7441	98.6692	98.6393	98.8353	98.8428	98.6516
S57	Han256	Hebei	YRR	99.0902	98.9621	98.8712	98.8331	99.0928	99.0948	98.8478
S58	CRI37	Henan	YRR	98.962	98.8261	98.7062	98.6574	98.9652	98.9675	98.6788
S59	CRI42	Henan	YRR	98.5193	98.4488	98.2742	98.2328	98.5215	98.5257	98.2573
S60	CRI50	Henan	YRR	98.4415	98.4393	98.2077	98.1667	98.4439	98.4494	98.194
S61	CRI58	Henan	YRR	98.7299	98.6517	98.5144	98.4822	98.7319	98.7356	98.5057
S62	CRI64	Henan	YRR	98.6822	98.6078	98.4641	98.4298	98.6849	98.6903	98.4476
S63	CRI74	Henan	YRR	98.5844	98.5363	98.4137	98.3916	98.5869	98.5916	98.4066
S64	CPB12-1-7	Henan	YRR	98.3986	98.2783	98.1485	98.1108	98.4008	98.4032	98.1287
S65	CPB12-1-9	Henan	YRR	98.8226	98.7052	98.6018	98.5591	98.8252	98.8254	98.5753
S66	CPB12-2-7	Henan	YRR	98.6273	98.5172	98.4131	98.378	98.6297	98.627	98.3976
S67	Zhong602186	Henan	YRR	98.9568	98.8668	98.7855	98.7639	98.9586	98.9615	98.7762
S68	CG3020-1	the United States	Amerasian	99.1462	99.0558	98.9924	98.972	99.148	99.1462	98.9894
S69	CG3020-3	the United States	Amerasian	99.0264	98.9235	98.8201	98.7885	99.0285	99.0301	98.8008
S70	FM1735	the United States	Amerasian	99.1331	99.0543	98.9223	98.8893	99.1348	99.14	98.9057
S71	G2005	Henan	YRR	98.6878	98.6886	98.4574	98.4141	98.6905	98.6932	98.4327
S72	Zhongzhimian2	Beijing	YRR	99.0532	98.9612	98.8071	98.761	99.0563	99.0565	98.7902
S73	H109	Henan	YRR	98.8642	98.7418	98.6241	98.585	98.8665	98.8658	98.6077
S74	H559	Henan	YRR	99.2116	99.114	98.9993	98.9599	99.213	99.2166	98.9758
S75	Phy-7	the United States	Amerasian	98.86	98.7484	98.655	98.6237	98.8627	98.8654	98.6379
S76	STS458	the United States	Amerasian	98.7677	98.6438	98.5335	98.4964	98.7709	98.7715	98.5098
S77	TM-1	the United States	Amerasian	98.7899	98.7236	98.489	98.4331	98.7922	98.7869	98.4425
S78	Aoshimian 6	Beijing	YRR	97.9741	97.7819	97.5655	97.4828	97.9767	97.9783	97.5075
S79	Baimian985	Henan	YRR	98.0469	97.9093	97.6334	97.5533	98.0525	98.0522	97.5832
S80	Cang198	Hebei	YRR	99.3035	99.184	99.1131	99.0801	99.3058	99.3093	99.1027
S81	Deltapine14	the United States	Amerasian	99.3631	99.2106	99.1191	99.073	99.3659	99.3635	99.0835
S82	Deltapine15	the United States	Amerasian	98.0529	97.9626	97.753	97.6926	98.0565	98.0564	97.7112
S83	Fanmian3	Henan	YRR	98.8604	98.7314	98.6417	98.6033	98.8643	98.8662	98.6186
S84	Guoxinmian11	Hebei	YRR	98.0009	97.883	97.7104	97.6508	98.0027	98.0044	97.671
S85	Han7860	Hebei	YRR	99.0279	98.9202	98.7852	98.7382	99.0307	99.0363	98.7554
S86	Ji4025	Hebei	YRR	98.8696	98.7014	98.5536	98.4882	98.8727	98.8753	98.514
S87	Jimian 26	Shanxi	YRR	99.2868	99.1491	99.0644	99.0218	99.2889	99.2932	99.037
S88	Kelin098	Henan	YRR	98.6121	98.4804	98.3936	98.3561	98.6157	98.6149	98.374
S89	Liaomiao23	Liaoning	NSER	99.058	98.9314	98.8265	98.7788	99.0611	99.0643	98.7964
S90	Liaomiao27	Liaoning	NSER	98.7137	98.6092	98.3898	98.3333	98.7168	98.7167	98.3696
S91	Liaomiao28	Liaoning	NSER	98.8922	98.7385	98.638	98.5918	98.8957	98.898	98.6087
S92	Lu05R59	Shandong	YRR	98.9994	98.8643	98.7917	98.7516	99.0018	99.003	98.7664
S93	Lu7619	Shandong	YRR	98.7864	98.7268	98.5452	98.5046	98.7893	98.7907	98.5216
S94	Luyanmian17	Shandong	YRR	98.6746	98.6451	98.4374	98.3925	98.6768	98.6808	98.4108
S95	Luyanmian21	Shandong	YRR	99.198	99.0498	98.9941	98.9537	99.2012	99.2017	98.9676
S96	Luyanmian28	Shandong	YRR	99.0282	98.9085	98.8031	98.7651	99.0304	99.0315	98.7784
S97	Luyanmian36	Shandong	YRR	98.6893	98.5141	98.4499	98.397	98.6916	98.6923	98.415
S98	Luyanmian38	Shandong	YRR	99.038	98.906	98.8324	98.7905	99.0411	99.0432	98.807
S99	Miaobao21	Shandong	YRR	99.0348	98.9264	98.8083	98.7585	99.0371	99.0414	98.7761
S100	Renhe39	Shandong	YRR	98.2671	98.1587	97.9432	97.8711	98.269	98.2694	97.8994
S101	Rihuimian6	Anhui	YZRR	98.887	98.7511	98.6279	98.5774	98.8901	98.893	98.5942
S102	ShannongSF01	Shandong	YRR	98.9758	98.8703	98.715	98.6702	98.9785	98.9791	98.6853
S103	Stoneville 2B	the United States	Amerasian	99.2057	99.0697	98.9136	98.8636	99.2078	99.2105	98.8916
S104	Xinmian 33B	the United States	Amerasian	98.5502	98.4417	98.2848	98.2337	98.5536	98.5565	98.2508
S105	Xinzhimian5	Henan	YRR	98.8892	98.7968	98.6944	98.6659	98.8917	98.8897	98.6781
S106	Yinhuashu	Shandong	YRR	98.096	97.9998	97.7786	97.7119	98.0986	98.0977	97.732
S107	Zhong109	Henan	YRR	98.4594	98.3851	98.2354	98.1974	98.4624	98.4624	98.2135
S108	CRI17	Henan	YRR	98.4647	98.3487	98.2325	98.1939	98.4678	98.4687	98.2094
S109	CRI19	Henan	YRR	98.7349	98.6429	98.5431	98.5123	98.7369	98.7361	98.5223
S110	CRI43	Henan	YRR	98.5538	98.4399	98.3112	98.2675	98.5564	98.5567	98.2844
S111	CRI60	Henan	YRR	98.9358	98.8338	98.6075	98.5411	98.9385	98.9415	98.5623
S112	Zhong679	the North of Xinjiang	NIR	98.7171	98.5999	98.4358	98.3843	98.7195	98.7185	98.4015
S113	Zhong69	Henan	YRR	98.862	98.7641	98.6515	98.6199	98.8653	98.8668	98.6332
S114	CRI 94A915	Henan	YRR	99.0332	98.8964	98.796	98.7523	99.0356	99.0431	98.7653
S115	CRI12	Henan	YRR	98.7634	98.6545	98.5428	98.5084	98.7664	98.765	98.5195
S116	CRI35	Henan	YRR	98.948	98.8466	98.6616	98.605	98.9504	98.9544	98.6279
S117	CRI41	Henan	YRR	98.375	98.2998	98.171	98.1342	98.3776	98.3802	98.1468
S118	CRI45	Henan	YRR	98.7143	98.5985	98.4697	98.4296	98.7169	98.72	98.4439
S119	CRI49	Henan	YRR	98.3174	98.2435	98.0351	97.9855	98.3199	98.3226	98.0135
S120	CRI7	Henan	YRR	98.7137	98.6199	98.4402	98.398	98.7177	98.7148	98.4104
S121	Zhongzhimian 8	Beijing	YRR	98.7553	98.6304	98.5248	98.4762	98.7573	98.7534	98.4922
S122	Zhongzhimian GD89	Beijing	YRR	99.0991	98.9746	98.805	98.7486	99.1003	99.0991	98.762
S123	Shan920346	Shanxi	NIR	98.9524	98.8442	98.6839	98.6264	98.955	98.9573	98.6464
S124	XianⅢ9704	the United States	Amerasian	98.7669	98.6981	98.5629	98.5311	98.7697	98.7717	98.543
S125	US-1	the United States	Amerasian	98.9347	98.7694	98.5965	98.5254	98.9381	98.9378	98.5481
S126	Kyrgyzstan cotton	Kyrgyzstan	Amerasian	98.8545	98.7485	98.5546	98.4971	98.8568	98.8582	98.5159
S127	Bazhou5409	the North of Xinjiang	NIR	98.8973	98.7977	98.6032	98.5499	98.9004	98.902	98.5742
S128	Yumian1	Sichuan	YZRR	98.6407	98.5726	98.4044	98.3601	98.6437	98.6472	98.3773
S129	Huazhong910102	Hubei	YZRR	99.3724	99.2501	99.1683	99.1391	99.3748	99.3724	99.1555
S130	Israel cotton	Israel	Amerasian	98.6542	98.5302	98.3624	98.3046	98.6572	98.659	98.3222
S131	Ken6614	the North of Xinjiang	NIR	98.9704	98.8454	98.7393	98.697	98.9744	98.9773	98.7138
S132	Ken0074	the North of Xinjiang	NIR	98.8647	98.7815	98.6339	98.5874	98.867	98.8706	98.6064
S133	Chuan239-1	Sichuan	YZRR	99.0101	98.8681	98.743	98.6919	99.0133	99.0145	98.7057
S134	Bamian3	Sichuan	YZRR	98.9288	98.8599	98.5552	98.4702	98.9315	98.9351	98.495
S135	Chuan338	Sichuan	YZRR	99.1154	98.9648	98.8011	98.7436	99.1182	99.1197	98.7668
S136	Chuan267	Sichuan	YZRR	98.8668	98.7615	98.6357	98.5994	98.8704	98.8703	98.6116
S137	Chuan65	Sichuan	YZRR	98.1527	98.0612	97.8596	97.8012	98.1562	98.1579	97.8228
S138	Chuanjian1	Sichuan	YZRR	99.2471	99.1295	99.0228	98.9765	99.2493	99.2528	98.9925
S139	Xinluzao 2	the North of Xinjiang	NIR	99.314	99.1603	99.0789	99.037	99.3159	99.3176	99.0498
S140	Xinluzao10	the North of Xinjiang	NIR	99.0872	99.0071	98.8628	98.8203	99.0899	99.09	98.8374
S141	Xinluzao12	the North of Xinjiang	NIR	98.7348	98.6209	98.4895	98.4449	98.7368	98.7346	98.4612
S142	Xinluzao13	the North of Xinjiang	NIR	99.0451	98.8976	98.7858	98.7384	99.0481	99.0497	98.7563
S143	Xinluzao15	the North of Xinjiang	NIR	99.1471	98.991	98.9046	98.8607	99.1496	99.149	98.8744
S144	Xinluzao16	the North of Xinjiang	NIR	99.067	98.9079	98.7963	98.7393	99.0696	99.0713	98.7565
S145	Xinluzao17	the North of Xinjiang	NIR	98.5738	98.4805	98.3085	98.2617	98.5767	98.5815	98.2791
S146	Xinluzao18	the North of Xinjiang	NIR	99.1492	99.008	98.878	98.826	99.1517	99.1529	98.8484
S147	Xinluzao19	the North of Xinjiang	NIR	98.9542	98.8159	98.6835	98.6347	98.9576	98.9618	98.654
S148	Xinluzao20	the North of Xinjiang	NIR	99.3662	99.2378	99.1338	99.0885	99.3687	99.3713	99.1158
S149	Xinluzao21	the North of Xinjiang	NIR	99.1225	99.0009	98.8837	98.8389	99.1248	99.1256	98.8553
S150	Xinluzao22	the North of Xinjiang	NIR	98.6113	98.473	98.3435	98.2963	98.6141	98.6087	98.3142
S151	Xinluzao23	the North of Xinjiang	NIR	98.7873	98.599	98.4426	98.3916	98.789	98.7683	98.4196
S152	Xinluzao24	the North of Xinjiang	NIR	99.1018	99.0161	98.8567	98.8072	99.1038	99.1059	98.8226
S153	Yumian5	Henan	YRR	99.087	98.9697	98.8531	98.8087	99.0886	99.09	98.8281
S154	Yumian18	Henan	YRR	99.1162	99.0095	98.8748	98.8284	99.1189	99.1197	98.8496
S155	Yumian21	Henan	YRR	99.0089	98.8635	98.751	98.6987	99.0121	99.0111	98.7162
S156	Yun1729	Shanxi	YRR	99.2605	99.1148	99.0348	98.9951	99.263	99.264	99.012
S157	Zhemian11	Zhejiang	YZRR	99.166	99.0461	98.9374	98.897	99.169	99.1675	98.9095
S158	Tkuo	the North of Xinjiang	NIR	99.0758	98.9667	98.8437	98.8003	99.0787	99.0818	98.8157
S159	Bo425	the North of Xinjiang	NIR	99.0187	98.8449	98.7948	98.7571	99.0219	99.0209	98.7768
S160	Xinluzhong 60	the South of Xinjiang	NIR	99.376	99.2326	99.1435	99.1023	99.3777	99.3763	99.1238
S161	Ken27-3	the North of Xinjiang	NIR	98.4797	98.3786	98.2594	98.2208	98.4824	98.4735	98.2382
S162	B-3	the South of Xinjiang	NIR	99.1923	99.0381	98.9364	98.8882	99.1951	99.1959	98.9048
S163	Xinluzao25	the North of Xinjiang	NIR	99.2619	99.0957	99.0219	98.9792	99.2643	99.2614	99.0015
S164	Xinluzao26	the South of Xinjiang	NIR	99.0991	98.9619	98.8597	98.8081	99.1013	99.1087	98.8262
S165	Xinluzao27	the North of Xinjiang	NIR	98.4481	98.3453	98.1712	98.118	98.451	98.4567	98.1387
S166	Xinluzao28	the North of Xinjiang	NIR	98.8464	98.6998	98.5962	98.5475	98.8492	98.8551	98.5686
S167	Xinluzao29	the North of Xinjiang	NIR	98.9108	98.7899	98.6543	98.6055	98.9132	98.9155	98.6232
S168	Xinluzao30	the North of Xinjiang	NIR	98.6094	98.512	98.3617	98.3168	98.6126	98.6129	98.3311
S169	Xinluzao32	the North of Xinjiang	NIR	98.654	98.5193	98.4367	98.3909	98.6585	98.6592	98.408
S170	Xinluzao33	the North of Xinjiang	NIR	98.7944	98.653	98.5615	98.5194	98.7987	98.8017	98.5345
S171	Xinluzao34	the North of Xinjiang	NIR	98.7953	98.65	98.5379	98.4863	98.7976	98.7995	98.5028
S172	Xinluzao35	the North of Xinjiang	NIR	98.9643	98.838	98.7342	98.6906	98.9681	98.9683	98.708
S173	Xinluzao37	the North of Xinjiang	NIR	98.8703	98.7346	98.6414	98.6007	98.8734	98.8754	98.6171
S174	Xinluzao38	the North of Xinjiang	NIR	98.8559	98.6881	98.6017	98.5557	98.8591	98.8589	98.5802
S175	Xinluzao39	the North of Xinjiang	NIR	98.9013	98.7753	98.6637	98.621	98.905	98.9067	98.6376
S176	Xinluzao40	the North of Xinjiang	NIR	98.9652	98.8289	98.7167	98.66	98.9687	98.9696	98.6793
S177	Xinluzao41	the South of Xinjiang	NIR	99.0539	98.8976	98.8215	98.7816	99.0562	99.056	98.7985
S178	Xinluzao46	the North of Xinjiang	NIR	99.1174	98.9739	98.8908	98.8499	99.1203	99.1214	98.8703
S179	Xinluzao47	the North of Xinjiang	NIR	99.1569	99.0425	98.9446	98.9108	99.1591	99.157	98.9227
S180	Xinluzao48	the North of Xinjiang	NIR	98.7866	98.6582	98.5443	98.4991	98.7889	98.7908	98.5157
S181	Xinluzao49	the North of Xinjiang	NIR	99.2026	99.0363	98.9194	98.8604	99.2063	99.2059	98.8787
S182	Xinluzao50	the North of Xinjiang	NIR	99.0637	98.9036	98.7763	98.7202	99.0661	99.065	98.7459
S183	Xinluzao51	the North of Xinjiang	NIR	99.1408	99.0033	98.9357	98.8983	99.1433	99.1452	98.9095
S184	Xinluzhong1	the South of Xinjiang	NIR	98.745	98.6035	98.5117	98.4674	98.7474	98.7518	98.4849
S185	Xinluzhong3	the South of Xinjiang	NIR	98.152	97.9465	97.7831	97.7043	98.155	98.1582	97.728
S186	Xinluzhong4	the North of Xinjiang	NIR	98.8989	98.7613	98.618	98.5734	98.9014	98.8978	98.5994
S187	Xinluzhong5	the North of Xinjiang	NIR	99.0628	98.9307	98.7939	98.7399	99.0648	99.0654	98.7556
S188	Xinluzhong6	the South of Xinjiang	NIR	98.959	98.8715	98.7234	98.6868	98.9622	98.9621	98.7029
S189	Xinluzhong7	the South of Xinjiang	NIR	99.2576	99.0906	98.9509	98.8859	99.26	99.2588	98.9069
S190	Xinluzhong8	the South of Xinjiang	NIR	99.2639	99.1169	99.008	98.9578	99.2656	99.2603	98.9782
S191	Xinluzhong9	the South of Xinjiang	NIR	99.0479	98.9297	98.7993	98.7521	99.0505	99.0503	98.7689
S192	Xinluzhong10	the South of Xinjiang	NIR	98.7233	98.5907	98.4752	98.4306	98.7262	98.7265	98.4482
S193	Xinluzhong12	the South of Xinjiang	NIR	99.1953	99.0144	98.9227	98.869	99.1978	99.1961	98.8937
S194	Xinluzhong13	the South of Xinjiang	NIR	99.0809	98.9591	98.8412	98.7968	99.0836	99.0859	98.8104
S195	Xinluzhong14	the South of Xinjiang	NIR	98.7758	98.6555	98.4876	98.4297	98.7787	98.775	98.447
S196	Xinluzhong15	the South of Xinjiang	NIR	98.9027	98.7802	98.6143	98.5544	98.9059	98.9052	98.5725
S197	Xinluzhong16	the South of Xinjiang	NIR	99.0467	98.9283	98.7878	98.7436	99.049	99.0521	98.7683
S198	Xinluzhong17	the South of Xinjiang	NIR	98.9912	98.8212	98.6856	98.6285	98.9947	98.9964	98.647
S199	Xinluzhong19	the South of Xinjiang	NIR	98.8691	98.7875	98.604	98.5491	98.8724	98.8746	98.5678
S200	Xinluzhong20	the North of Xinjiang	NIR	98.728	98.6052	98.4448	98.3921	98.7313	98.7287	98.4112
S201	Xinluzhong21	the South of Xinjiang	NIR	99.0368	98.9148	98.7882	98.742	99.0404	99.0413	98.773
S202	Xinluzhong22	the South of Xinjiang	NIR	99.1416	99.0098	98.9071	98.864	99.1441	99.1446	98.8873
S203	Xinluzhong26	the South of Xinjiang	NIR	99.0588	98.9369	98.8521	98.815	99.0614	99.0617	98.8365
S204	Xinluzhong27	the South of Xinjiang	NIR	99.1053	98.9442	98.8259	98.7634	99.1088	99.108	98.7772
S205	Xinluzhong28	the South of Xinjiang	NIR	99.0351	98.8925	98.7223	98.6585	99.0379	99.042	98.6792
S206	Xinluzhong30	the South of Xinjiang	NIR	99.2318	99.0925	99.0217	98.9893	99.2343	99.2326	99.0119
S207	Xinluzhong32	the South of Xinjiang	NIR	99.0551	98.9332	98.8296	98.7901	99.0568	99.0554	98.8024
S208	Xinluzhong34	the South of Xinjiang	NIR	99.1272	99.0069	98.9349	98.9044	99.1295	99.1286	98.9221
S209	Xinluzhong35	the South of Xinjiang	NIR	99.0727	98.95	98.8475	98.8084	99.0746	99.0764	98.8252
S210	Xinluzhong40	the South of Xinjiang	NIR	98.8199	98.6446	98.5174	98.4497	98.8227	98.822	98.4689
S211	Xinluzhong41	the South of Xinjiang	NIR	99.1602	99.0181	98.91	98.8663	99.1625	99.164	98.8825
S212	Xinluzhong45	the South of Xinjiang	NIR	99.2673	99.1243	99.0403	98.9954	99.2697	99.2694	99.0094
S213	Xinluzhong46	the South of Xinjiang	NIR	99.4448	99.2985	99.2275	99.1897	99.4464	99.4457	99.2092
S214	Xinluzhong47	the South of Xinjiang	NIR	99.0787	98.9264	98.8256	98.7736	99.082	99.0815	98.79
S215	Kangcaoganlin	the United States	Amerasian	99.0691	98.91	98.7752	98.7099	99.072	99.0711	98.7281
S216	Jiangyin1	Yangtze River	YZRR	98.9243	98.7824	98.6123	98.5475	98.927	98.9278	98.5679
S217	Huihe36	the South of Xinjiang	NIR	98.5189	98.4541	98.2673	98.2154	98.5216	98.5241	98.2346
S218	Jinken1042	the North of Xinjiang	NIR	98.6736	98.5651	98.387	98.3343	98.6763	98.6778	98.3508
S219	Guoxinmian9	Hebei	YRR	99.3017	99.1883	99.0788	99.0339	99.304	99.3076	99.0464
S220	Junmian1	the South of Xinjiang	NIR	99.2261	99.0767	98.9828	98.9317	99.2286	99.2257	98.9467
S221	Huiyuan717	the North of Xinjiang	NIR	99.401	99.2787	99.1878	99.1477	99.4036	99.4032	99.1697
S222	Jinmian2	Liaoning	NSER	99.0479	98.8912	98.7897	98.7399	99.0514	99.0514	98.7536
S223	Chaoyangmian2	Liaoning	NSER	99.118	98.9891	98.8554	98.8081	99.121	99.1236	98.8292
S224	Dunhuang77-116	Gansu	NIR	98.9256	98.7386	98.626	98.5597	98.9288	98.9301	98.5812
S225	Ganmian4	Gansu	NIR	99.189	99.0383	98.942	98.8981	99.1911	99.1881	98.9217
S226	Guannongzao C-50	Liaoning	NSER	98.9215	98.7547	98.6483	98.5931	98.9249	98.9247	98.6132
S227	Guannongchangzao B14	Liaoning	NSER	98.9654	98.7664	98.5982	98.5188	98.9685	98.9713	98.5423
S228	Yanzao1	Jiangsu	YZRR	99.1647	99.0001	98.8641	98.8025	99.1673	99.1681	98.8334
S229	Yanzao2	Jiangsu	YZRR	99.3196	99.1569	99.0329	98.9794	99.322	99.3271	99.0102
S230	Jinmian6	Liaoning	NSER	98.7372	98.5926	98.484	98.4362	98.7399	98.7429	98.4521
S231	Jinken69-2	the North of Xinjiang	NIR	99.1264	98.9619	98.7499	98.6689	99.1292	99.1312	98.6916
S232	Jinken148-39	the North of Xinjiang	NIR	99.029	98.906	98.802	98.7596	99.0314	99.031	98.7812
S233	Zhuangjiahan102	the North of Xinjiang	NIR	99.0785	98.9761	98.8007	98.7355	99.0811	99.0835	98.7554
S234	Yinshan4	Henan	YRR	98.8632	98.7102	98.6203	98.5733	98.8659	98.8687	98.5943
S235	Ejing1	Hebei	YRR	98.9445	98.8082	98.7015	98.6595	98.9454	98.9463	98.6735
S236	Simian3	Sichuan	YZRR	99.0465	98.9266	98.78	98.7301	99.0482	99.0503	98.7577
S237	Stoneville 4B	the United States	Amerasian	98.5189	98.4871	98.1475	98.0676	98.522	98.5204	98.0875
S238	Jimian10	Hebei	YRR	98.7703	98.6741	98.4476	98.3733	98.7722	98.7728	98.3941
S239	Jimian11	Hebei	YRR	99.1371	98.9884	98.8151	98.749	99.1397	99.1406	98.7679
S240	Jimian12	Hebei	YRR	99.1099	98.9673	98.8452	98.7917	99.1129	99.1136	98.8089
S241	Jimian16	Hubei	YZRR	99.2588	99.1127	98.9933	98.9418	99.2614	99.2598	98.9579
S242	Jimian17	Hubei	YZRR	99.2708	99.1096	98.9943	98.9458	99.2727	99.266	98.9557
S243	Sumian4	Jiangsu	YZRR	98.7996	98.5597	98.1809	98.0465	98.8013	98.8014	98.0839
S244	Ekangmian2	Hebei	YRR	99.1393	98.9251	98.7906	98.7144	99.1413	99.1432	98.736
S245	Ekangmian3	Hubei	YZRR	98.9596	98.7803	98.7108	98.6707	98.9615	98.9621	98.6895
S246	Ekangmian6	Hubei	YZRR	98.9387	98.8007	98.6339	98.5717	98.9415	98.942	98.5916
S247	Edaimian	Hebei	YRR	98.7579	98.6746	98.4909	98.4438	98.7612	98.764	98.4612
S248	Xuzhou142	Jiangsu	YZRR	98.9453	98.7879	98.6533	98.591	98.9481	98.9503	98.6102
S249	Sumian9	Jiangsu	YZRR	98.8774	98.7224	98.5787	98.5163	98.8802	98.8841	98.5365
S250	Sumian12	Jiangsu	YZRR	99.1229	98.9861	98.8494	98.7981	99.1253	99.1276	98.819
S251	Sukang191	Jiangsu	YZRR	99.0352	98.8658	98.7574	98.7035	99.0383	99.039	98.7212
S252	Gangmian1	Hebei	YRR	99.1443	99.004	98.8739	98.8255	99.1468	99.1484	98.8436
S253	Gangmian2	Hebei	YRR	99.1068	99.0022	98.8864	98.853	99.1088	99.1108	98.8628
S254	Coker 201	the United States	Amerasian	99.0478	98.9349	98.7584	98.7068	99.0501	99.0491	98.7365
S255	Daihongdai	Hunan	YZRR	98.6533	98.54	98.4245	98.384	98.6553	98.6542	98.3996
S256	Yishuhong	Hubei	YZRR	99.1177	99.0011	98.8883	98.8538	99.1203	99.1165	98.8737
S257	Bomian1	Shandong	YRR	99.2265	99.0912	98.9509	98.8987	99.2286	99.2292	98.9277
S258	Kemian4	Jiangsu	YZRR	99.128	98.9854	98.8321	98.7752	99.1309	99.1317	98.802
S259	Ganmian11	Jiangxi	YZRR	99.2112	99.0725	98.9791	98.9391	99.214	99.2121	98.9571
S260	Ganmian12	Jiangxi	YZRR	99.3122	99.1483	99.0365	98.994	99.3151	99.312	99.0156
S261	Xianmian13	Hunan	YZRR	99.0696	98.9619	98.8615	98.8226	99.0723	99.0742	98.8385
S262	Yapengmian	Hubei	YZRR	99.1492	99.018	98.8773	98.8286	99.152	99.1518	98.8458
S263	Jijiaodezimian	Jiangsu	YZRR	99.0878	98.9898	98.8297	98.7795	99.0907	99.0912	98.7943
S264	611bo	Tajikistan	Amerasian	99.0854	98.9463	98.79	98.7399	99.0884	99.0888	98.7547
S265	Annong121	Anhui	YZRR	98.9431	98.8283	98.6318	98.5703	98.9447	98.9468	98.5895
S266	Deltapine16	the United States	Amerasian	99.0502	98.9166	98.7343	98.6828	99.0526	99.0535	98.7046
S267	Delfos 531	the United States	Amerasian	99.1311	98.9995	98.8965	98.8585	99.1345	99.1317	98.869
S268	Dunmian1	Gansu	NIR	99.0975	98.9918	98.8422	98.8	99.1002	99.0988	98.8214
S269	Dunmian2	Gansu	NIR	99.0739	98.9989	98.8048	98.7557	99.0768	99.0792	98.7835
S270	Ganmian2	Jiangxi	YZRR	99.4131	99.2728	99.1033	99.0448	99.4158	99.4242	99.0743
S271	Ganmina3	Jiangxi	YZRR	99.273	99.1364	99.034	98.9936	99.2754	99.2742	99.0161
S272	Ganmian47	Jiangxi	YZRR	99.3583	99.2325	99.1106	99.0639	99.3605	99.3602	99.0807
S273	Guangyedaizimina	the United States	Amerasian	99.3095	99.1927	99.0533	99.0092	99.3114	99.3096	99.0252
S274	Ji668	Hebei	YRR	99.3668	99.2419	99.1424	99.1002	99.3692	99.3694	99.1249
S275	Jimian25	Hebei	YRR	98.8753	98.7787	98.536	98.4681	98.8786	98.8831	98.4938
S276	Jinmian5	Liaoning	NSER	99.2041	99.0428	98.8876	98.827	99.2069	99.2063	98.8579
S277	Keke1543	Uzbekistan	Amerasian	98.9106	98.7973	98.6366	98.5865	98.9137	98.9153	98.6029
S278	Ningmian1	Jiangsu	YZRR	99.1768	99.0338	98.937	98.8985	99.1796	99.1719	98.9164
S279	Ningmian22	Jiangsu	YZRR	99.1642	99.0208	98.9121	98.8636	99.167	99.1652	98.8851
S280	Nongda94-7	Hebei	YRR	99.1096	98.9934	98.8688	98.8261	99.1125	99.113	98.8375
S281	Nongdamian8	Hebei	YRR	99.2521	99.0926	98.9483	98.8827	99.2545	99.2554	98.9132
S282	Shumian1	Sichuan	YZRR	98.6669	98.4866	98.3847	98.3389	98.6691	98.6689	98.3608
S283	Sumian1	Jiangsu	YZRR	99.1277	98.9872	98.8141	98.7581	99.1303	99.1337	98.7775
S284	Sumian22	Jiangsu	YZRR	99.1926	99.0643	98.9476	98.9031	99.1947	99.1966	98.9186
S285	Xiangmian10	Hunan	YZRR	99.1345	98.9989	98.9	98.8523	99.136	99.1379	98.8712
S286	Xuzhou219	Jiangsu	YZRR	99.1942	99.0691	98.9647	98.9245	99.1969	99.1963	98.947
S287	Yinshan8	Henan	YRR	99.2303	99.009	98.8413	98.782	99.2334	99.2324	98.8088
S288	Yumian1	Henan	YRR	98.9828	98.8047	98.618	98.5475	98.9857	98.9855	98.5769
S289	Yumian2	Henan	YRR	99.304	99.1676	99.0834	99.0442	99.3066	99.3047	99.052
S290	Xinluzao53	the North of Xinjiang	NIR	98.9648	98.8049	98.7119	98.6566	98.9677	98.9682	98.6716

## Sheet: Table S2
Table S2: List of all primers used in this study.
Primer	Sequence (5’~ 3’)
qGhir_A08G009110-1	AGATGTGATGGGAACAGCCG
qGhir_A08G009110-2	ACACCCATCCATGCCAGAAG
qGhir_D13G023000-1	GCGAAAGGTGATGGGAAGGA
qGhir_D13G023000-2	CCAATTTCATGGTGTGGCCC
qGhir_D13G023010-1	TGCAAAGGAAAACCCTGGTGC
qGhir_D13G023010-2	TGCCTCCTCACTCTGAAATCG
qGhir_D13G023020-1	GCCCACCGTGAAAATTGAGG
qGhir_D13G023020-2	TGGCATTTCCTTTGCCTCGT

## Sheet: Table S3
Table S3: The SNP and InDel markers distributions in different upland cotton reference genomes.
Accessions	Sequencing Institute	Numbers of SNPs	Numbers of Indels
TM-1	Institute of Cotton Research, CAAS	546581	48627
	Zhejiang University	576626	32827
	Huazhong Agriculture University	580822	50236
	University of Texas at Austin	528734	32235
	Wuhan University	538850	31786
CRI24	Institute of Cotton Research, CAAS	493036	28754
NDM8	Hebei Agriculture University	488699	28019

## Sheet: Table S4
Table S4: Variance analysis for boll weight in the natural population.
Variables	df	Sum of squares	F-value	P-value	H2
Environment	3	354	816.86	<0.001	69.65
Genotype	289	1222.2	29.273	<0.001
Genotype × environment	867	440.6	2.114	<0.001
Error	4352	628.7

## Sheet: Table S5
Table S5: Summary of the annotations of 225 candidate genes.
Gene ID	Chromosome	Position	Arabidopsis ID	Blast P value	ArabDesc
Ghir_A06G008840.1	A06	26394775-26405233	NA	NA	NA
Ghir_A06G008850.1	A06	26497662-26503906	AT4G33210.1	0	Symbols: SLOMO | F-box family protein | chr4:16015971-16020697 REVERSE LENGTH=990
Ghir_A06G008860.1	A06	26514930-26517809	AT1G02180.1	9e-45	Symbols: | ferredoxin-related | chr1:413619-414505 REVERSE LENGTH=226
Ghir_A07G004090.1	A07	4610587-4611340	AT4G38700.1	7e-50	Symbols: | Disease resistance-responsive (dirigent-like protein) family protein | chr4:18076583-18077155 REVERSE LENGTH=190
Ghir_A07G004100.1	A07	4631868-4633017	AT1G15360.1	4e-65	Symbols: SHN1, WIN1 | Integrase-type DNA-binding superfamily protein | chr1:5283609-5284506 FORWARD LENGTH=199
Ghir_A07G004110.1	A07	4641588-4643012	AT1G21280.1	1e-22	Symbols: | CONTAINS InterPro DOMAIN/s: Retrotransposon gag protein (InterPro:IPR005162); Has 707 Blast hits to 705 proteins in 25 species: Archae - 0; Bacteria - 0; Metazoa - 4; Fungi - 0; Plants - 703; Viruses - 0; Other Eukaryotes - 0 (source: NCBI BLink). | chr1:7447690-7448403 REVERSE LENGTH=237
Ghir_A07G004120.1	A07	4645076-4646999	AT3G15730.1	4e-69	Symbols: PLDALPHA1, PLD | phospholipase D alpha 1 | chr3:5330835-5333474 FORWARD LENGTH=810
Ghir_A07G004130.1	A07	4667407-4670531	AT2G25490.1	0	Symbols: EBF1, FBL6 | EIN3-binding F box protein 1 | chr2:10848018-10850275 REVERSE LENGTH=628
Ghir_A07G004140.1	A07	4678457-4682700	AT2G26580.1	5e-90	Symbols: YAB5 | plant-specific transcription factor YABBY family protein | chr2:11303923-11306739 REVERSE LENGTH=164
Ghir_A07G004150.1	A07	4716872-4722647	AT1G33260.1	1e-32	Symbols: | Protein kinase superfamily protein | chr1:12064796-12066114 FORWARD LENGTH=349
Ghir_A07G004160.1	A07	4721849-4724559	AT4G02530.1	1e-54	Symbols: | chloroplast thylakoid lumen protein | chr4:1112335-1114005 REVERSE LENGTH=216
Ghir_A07G004170.1	A07	4731742-4735093	AT2G26600.1	e-173	Symbols: | Glycosyl hydrolase superfamily protein | chr2:11316727-11318215 FORWARD LENGTH=388
Ghir_A07G004180.1	A07	4743116-4743971	AT3G13690.1	4e-07	Symbols: | Protein kinase protein with adenine nucleotide alpha hydrolases-like domain | chr3:4486920-4490011 FORWARD LENGTH=753
Ghir_A07G004190.1	A07	4746348-4750919	AT3G15810.1	2e-50	Symbols: | Protein of unknown function (DUF567) | chr3:5348054-5349178 REVERSE LENGTH=220
Ghir_A07G004200.1	A07	4752479-4766685	AT3G33530.3	0	Symbols: | Transducin family protein / WD-40 repeat family protein | chr3:14085354-14093449 FORWARD LENGTH=1376
Ghir_A07G004210.1	A07	4766758-4769859	AT3G33520.1	0	Symbols: ATARP6, ARP6, SUF3, ESD1 | actin-related protein 6 | chr3:14093791-14095476 REVERSE LENGTH=421
Ghir_A07G004220.1	A07	4770169-4772982	AT4G32285.1	0	Symbols: | ENTH/ANTH/VHS superfamily protein | chr4:15586003-15587910 FORWARD LENGTH=635
Ghir_A07G004230.1	A07	4779846-4783489	AT2G42160.1	0	Symbols: BRIZ1 | zinc finger (ubiquitin-hydrolase) domain-containing protein | chr2:17574843-17577397 REVERSE LENGTH=488
Ghir_A07G004240.1	A07	4784894-4788155	AT2G13290.1	e-171	Symbols: | beta-1,4-N-acetylglucosaminyltransferase family protein | chr2:5512058-5513143 FORWARD LENGTH=361
Ghir_A07G004250.1	A07	4799919-4801477	AT4G32280.1	1e-19	Symbols: IAA29 | indole-3-acetic acid inducible 29 | chr4:15583479-15584628 FORWARD LENGTH=251
Ghir_A07G004260.1	A07	4815406-4816688	AT5G52600.1	4e-69	Symbols: AtMYB82, MYB82 | myb domain protein 82 | chr5:21343197-21343968 REVERSE LENGTH=201
Ghir_A07G004270.1	A07	4882487-4886207	AT3G01300.1	e-177	Symbols: | Protein kinase superfamily protein | chr3:90817-93335 REVERSE LENGTH=490
Ghir_A07G004280.1	A07	4902796-4905317	AT2G43290.1	2e-39	Symbols: MSS3 | Calcium-binding EF-hand family protein | chr2:17991308-17991955 REVERSE LENGTH=215
Ghir_A07G004290.1	A07	4972870-4973251	NA	NA	NA
Ghir_A07G005730.1	A07	6737303-6741383	AT3G48480.1	1e-64	Symbols: | Cysteine proteinases superfamily protein | chr3:17957326-17959062 REVERSE LENGTH=298
Ghir_A07G005740.1	A07	6767603-6779416	AT4G02480.1	0	Symbols: | AAA-type ATPase family protein | chr4:1082082-1088680 REVERSE LENGTH=1265
Ghir_A07G005750.1	A07	6782663-6783722	AT5G42380.1	5e-37	Symbols: CML39, CML37 | calmodulin like 37 | chr5:16942758-16943315 REVERSE LENGTH=185
Ghir_A07G005760.1	A07	6787042-6794997	AT5G63420.1	0	Symbols: emb2746 | RNA-metabolising metallo-beta-lactamase family protein | chr5:25400515-25405807 FORWARD LENGTH=911
Ghir_A07G005770.1	A07	6799573-6805473	AT5G50375.2	e-145	Symbols: CPI1 | cyclopropyl isomerase | chr5:20511856-20514081 FORWARD LENGTH=284
Ghir_A07G005780.1	A07	6831637-6836572	AT4G24830.1	0	Symbols: | arginosuccinate synthase family | chr4:12793085-12795857 REVERSE LENGTH=494
Ghir_A07G005790.1	A07	6838996-6841996	AT3G01820.1	2e-66	Symbols: | P-loop containing nucleoside triphosphate hydrolases superfamily protein | chr3:293981-295357 REVERSE LENGTH=263
Ghir_A07G005800.1	A07	6839177-6841796	AT3G01820.1	5e-66	Symbols: | P-loop containing nucleoside triphosphate hydrolases superfamily protein | chr3:293981-295357 REVERSE LENGTH=263
Ghir_A07G005810.1	A07	6842118-6848454	AT5G14210.1	0	Symbols: | Leucine-rich repeat protein kinase family protein | chr5:4578503-4581374 REVERSE LENGTH=775
Ghir_A07G005820.1	A07	6855234-6859035	AT1G56110.1	0	Symbols: NOP56 | homolog of nucleolar protein NOP56 | chr1:20984544-20986893 REVERSE LENGTH=522
Ghir_A07G005830.1	A07	6861489-6865161	AT5G63400.1	e-144	Symbols: ADK1 | adenylate kinase 1 | chr5:25393274-25394817 REVERSE LENGTH=246
Ghir_A07G005840.1	A07	6867184-6870503	AT5G63390.1	e-144	Symbols: | O-fucosyltransferase family protein | chr5:25390512-25392591 REVERSE LENGTH=559
Ghir_A07G005850.1	A07	6870932-6873288	AT1G26840.1	3e-66	Symbols: ORC6, ATORC6 | origin recognition complex protein 6 | chr1:9298822-9300603 FORWARD LENGTH=284
Ghir_A07G005860.1	A07	6871177-6873180	AT1G26840.1	5e-78	Symbols: ORC6, ATORC6 | origin recognition complex protein 6 | chr1:9298822-9300603 FORWARD LENGTH=284
Ghir_A07G005870.1	A07	6876748-6879796	AT5G20090.1	4e-71	Symbols: | Uncharacterised protein family (UPF0041) | chr5:6787246-6788000 REVERSE LENGTH=110
Ghir_A07G005880.1	A07	6882499-6884962	AT3G14240.1	e-177	Symbols: | Subtilase family protein | chr3:4741637-4743964 REVERSE LENGTH=775
Ghir_A07G005890.1	A07	6892141-6905697	AT5G63380.1	0	Symbols: | AMP-dependent synthetase and ligase family protein | chr5:25387581-25390026 REVERSE LENGTH=562
Ghir_A07G005900.1	A07	6908695-6930995	AT5G63380.1	0	Symbols: | AMP-dependent synthetase and ligase family protein | chr5:25387581-25390026 REVERSE LENGTH=562
Ghir_A07G005910.1	A07	6931934-6937008	AT1G67580.1	e-172	Symbols: | Protein kinase superfamily protein | chr1:25327727-25330965 REVERSE LENGTH=752
Ghir_A07G005920.1	A07	6947898-6952559	AT5G03860.1	0	Symbols: MLS | malate synthase | chr5:1032276-1034527 REVERSE LENGTH=562
Ghir_A07G005930.1	A07	6962097-6963359	AT5G50360.1	1e-47	Symbols: | unknown protein; BEST Arabidopsis thaliana protein match is: unknown protein (TAIR:AT3G48510.1); Has 1807 Blast hits to 1807 proteins in 277 species: Archae - 0; Bacteria - 0; Metazoa - 736; Fungi - 347; Plants - 385; Viruses - 0; Other Eukaryotes - 339 (source: NCBI BLink). | chr5:20505433-20506308 REVERSE LENGTH=291
Ghir_A07G005940.1	A07	6976488-6984348	AT3G48500.2	0	Symbols: PDE312, PTAC10 | Nucleic acid-binding, OB-fold-like protein | chr3:17962209-17965408 FORWARD LENGTH=697
Ghir_A07G005950.1	A07	6986720-6993930	AT5G50330.1	0	Symbols: | Protein kinase superfamily protein | chr5:20485406-20488563 REVERSE LENGTH=479
Ghir_A07G005960.1	A07	7002129-7005085	AT3G27160.1	5e-29	Symbols: GHS1 | Ribosomal protein S21 family protein | chr3:10017531-10018854 FORWARD LENGTH=183
Ghir_A07G005970.1	A07	7007276-7013690	AT3G48470.1	0	Symbols: EMB2423 | embryo defective 2423 | chr3:17951689-17956754 FORWARD LENGTH=1027
Ghir_A07G005980.1	A07	7014488-7019455	AT5G50320.1	0	Symbols: ELO3, HAG3, HAC8, ELP3, AtELP3 | radical SAM domain-containing protein / GCN5-related N-acetyltransferase (GNAT) family protein | chr5:20481200-20484811 REVERSE LENGTH=565
Ghir_A07G005990.1	A07	7019899-7025623	AT5G63280.1	e-117	Symbols: | C2H2-like zinc finger protein | chr5:25367085-25368848 FORWARD LENGTH=271
Ghir_A07G006000.1	A07	7060918-7062743	AT5G50300.1	0	Symbols: AZG2, ATAZG2 | Xanthine/uracil permease family protein | chr5:20466492-20468084 REVERSE LENGTH=530
Ghir_A07G006010.1	A07	7063167-7068130	AT3G48440.1	e-131	Symbols: | Zinc finger C-x8-C-x5-C-x3-H type family protein | chr3:17941402-17943576 FORWARD LENGTH=448
Ghir_A07G006020.1	A07	7101438-7111133	AT3G48430.1	e-165	Symbols: REF6 | relative of early flowering 6 | chr3:17935609-17940456 FORWARD LENGTH=1360
Ghir_A07G006030.1	A07	7121039-7126237	AT5G63190.1	0	Symbols: | MA3 domain-containing protein | chr5:25346145-25348563 FORWARD LENGTH=702
Ghir_A08G009110.1	A08	30197863-30205579	AT5G20350.1	0	Symbols: TIP1 | Ankyrin repeat family protein with DHHC zinc finger domain | chr5:6876772-6881102 FORWARD LENGTH=620
Ghir_D01G001400.1	D01	1031148-1034689	AT1G76490.1	0	Symbols: HMG1, HMGR1, AtHMGR1 | hydroxy methylglutaryl CoA reductase 1 | chr1:28695801-28698206 FORWARD LENGTH=642
Ghir_D01G001410.1	D01	1035383-1039999	AT4G38130.1	0	Symbols: HD1, ATHD1, HDA1, RPD3A, HDA19, ATHDA19 | histone deacetylase 1 | chr4:17896493-17899057 REVERSE LENGTH=501
Ghir_D01G001420.1	D01	1041100-1047807	AT5G08390.1	0	Symbols: | Transducin/WD40 repeat-like superfamily protein | chr5:2701448-2706910 FORWARD LENGTH=839
Ghir_D01G001430.1	D01	1055816-1059812	AT1G50370.1	0	Symbols: | Calcineurin-like metallo-phosphoesterase superfamily protein | chr1:18658894-18661672 FORWARD LENGTH=303
Ghir_D01G001440.1	D01	1061731-1066484	AT3G20000.1	e-178	Symbols: TOM40 | translocase of the outer mitochondrial membrane 40 | chr3:6967685-6970247 FORWARD LENGTH=309
Ghir_D01G001450.1	D01	1067054-1072345	AT1G05460.1	1e-51	Symbols: SDE3 | P-loop containing nucleoside triphosphate hydrolases superfamily protein | chr1:1601357-1604658 REVERSE LENGTH=1002
Ghir_D01G001460.1	D01	1072442-1076917	AT3G26410.1	0	Symbols: TRM11, AtTRM11 | methyltransferases;nucleic acid binding | chr3:9669508-9671273 REVERSE LENGTH=477
Ghir_D01G001470.1	D01	1077215-1079926	AT5G23290.1	1e-80	Symbols: PFD5 | prefoldin 5 | chr5:7846144-7847428 FORWARD LENGTH=151
Ghir_D01G001480.1	D01	1084350-1088038	AT3G19910.1	4e-82	Symbols: | RING/U-box superfamily protein | chr3:6926497-6929324 FORWARD LENGTH=340
Ghir_D01G001490.1	D01	1088694-1091766	AT5G23240.1	e-164	Symbols: | DNAJ heat shock N-terminal domain-containing protein | chr5:7826857-7828534 REVERSE LENGTH=465
Ghir_D01G001500.1	D01	1092453-1094665	AT5G08290.1	3e-71	Symbols: YLS8 | mRNA splicing factor, thioredoxin-like U5 snRNP | chr5:2666043-2666936 FORWARD LENGTH=142
Ghir_D01G001510.1	D01	1095460-1096146	AT5G08200.1	3e-31	Symbols: | peptidoglycan-binding LysM domain-containing protein | chr5:2638385-2640508 FORWARD LENGTH=409
Ghir_D01G001520.1	D01	1097020-1098869	AT5G08200.1	4e-33	Symbols: | peptidoglycan-binding LysM domain-containing protein | chr5:2638385-2640508 FORWARD LENGTH=409
Ghir_D01G001530.1	D01	1100156-1104955	AT3G18610.1	1e-61	Symbols: PARLL1, ATNUC-L2, NUC-L2 | nucleolin like 2 | chr3:6404270-6407822 REVERSE LENGTH=636
Ghir_D01G001540.1	D01	1107850-1115079	AT3G17820.1	0	Symbols: ATGSKB6, GLN1.3, GLN1;3 | glutamine synthetase 1.3 | chr3:6097503-6099408 FORWARD LENGTH=354
Ghir_D01G001550.1	D01	1117598-1130539	AT3G13530.1	0	Symbols: MAPKKK7, MAP3KE1 | mitogen-activated protein kinase kinase kinase 7 | chr3:4411934-4419320 REVERSE LENGTH=1368
Ghir_D01G001560.1	D01	1130645-1133662	AT3G19760.1	0	Symbols: EIF4A-III | eukaryotic initiation factor 4A-III | chr3:6863790-6866242 FORWARD LENGTH=408
Ghir_D01G001570.1	D01	1134521-1140383	AT4G23180.1	e-164	Symbols: CRK10, RLK4 | cysteine-rich RLK (RECEPTOR-like protein kinase) 10 | chr4:12138171-12140780 FORWARD LENGTH=669
Ghir_D01G001580.1	D01	1142250-1146423	AT3G21820.1	0	Symbols: ATXR2, SDG36 | histone-lysine N-methyltransferase ATXR2 | chr3:7688629-7691444 REVERSE LENGTH=473
Ghir_D01G001590.1	D01	1147781-1155274	AT5G35730.1	0	Symbols: | EXS (ERD1/XPR1/SYG1) family protein | chr5:13893941-13896821 FORWARD LENGTH=457
Ghir_D01G001600.1	D01	1158092-1160203	AT5G54680.1	4e-73	Symbols: ILR3, bHLH105 | basic helix-loop-helix (bHLH) DNA-binding superfamily protein | chr5:22217270-22218993 FORWARD LENGTH=234
Ghir_D01G001610.1	D01	1167055-1169496	AT5G13270.1	0	Symbols: RARE1 | Pentatricopeptide repeat (PPR) superfamily protein | chr5:4246954-4249212 REVERSE LENGTH=752
Ghir_D01G001620.1	D01	1172096-1174641	NA	NA	NA
Ghir_D01G001630.1	D01	1182767-1183905	AT4G21440.1	3e-40	Symbols: ATMYB102, ATM4, MYB102 | MYB-like 102 | chr4:11418425-11419652 REVERSE LENGTH=350
Ghir_D01G001640.1	D01	1190983-1192644	AT2G20340.1	0	Symbols: | Pyridoxal phosphate (PLP)-dependent transferases superfamily protein | chr2:8779804-8782490 FORWARD LENGTH=490
Ghir_D01G001650.1	D01	1207637-1208511	AT4G28240.1	4e-21	Symbols: | Wound-responsive family protein | chr4:13997979-13998239 REVERSE LENGTH=86
Ghir_D01G001660.1	D01	1209452-1220361	AT1G12470.1	0	Symbols: | zinc ion binding | chr1:4251359-4257201 FORWARD LENGTH=988
Ghir_D01G001670.1	D01	1221198-1224746	AT4G03340.1	0	Symbols: | Core-2/I-branching beta-1,6-N-acetylglucosaminyltransferase family protein | chr4:1467865-1469465 REVERSE LENGTH=448
Ghir_D01G001680.1	D01	1234057-1234813	AT3G15534.1	2e-33	Symbols: | unknown protein; FUNCTIONS IN: molecular_function unknown; INVOLVED IN: biological_process unknown; LOCATED IN: cellular_component unknown; BEST Arabidopsis thaliana protein match is: unknown protein (TAIR:AT1G52855.1); Has 30201 Blast hits to 17322 proteins in 780 species: Archae - 12; Bacteria - 1396; Metazoa - 17338; Fungi - 3422; Plants - 5037; Viruses - 0; Other Eukaryotes - 2996 …
Ghir_D01G001690.1	D01	1238835-1244864	AT2G20840.1	e-127	Symbols: | Secretory carrier membrane protein (SCAMP) family protein | chr2:8971925-8974400 REVERSE LENGTH=282
Ghir_D01G001700.1	D01	1255971-1259028	AT4G03400.1	0	Symbols: DFL2, GH3-10 | Auxin-responsive GH3 family protein | chr4:1497675-1499729 REVERSE LENGTH=591
Ghir_D01G001710.1	D01	1259739-1260739	AT1G03600.1	1e-60	Symbols: PSB27 | photosystem II family protein | chr1:898916-899440 FORWARD LENGTH=174
Ghir_D01G001720.1	D01	1274591-1277553	AT4G03420.1	e-142	Symbols: | Protein of unknown function (DUF789) | chr4:1512226-1513594 FORWARD LENGTH=310
Ghir_D01G001730.1	D01	1279451-1281859	AT1G03620.1	e-128	Symbols: | ELMO/CED-12 family protein | chr1:904319-906013 REVERSE LENGTH=265
Ghir_D01G001740.1	D01	1283949-1284362	AT2G20875.1	6e-32	Symbols: EPF1 | epidermal patterning factor 1 | chr2:8983179-8983579 REVERSE LENGTH=104
Ghir_D01G001750.1	D01	1295708-1298021	AT2G20880.1	7e-47	Symbols: | Integrase-type DNA-binding superfamily protein | chr2:8986053-8987063 FORWARD LENGTH=336
Ghir_D01G001760.1	D01	1306443-1308768	AT4G03510.1	6e-61	Symbols: RMA1, ATRMA1 | RING membrane-anchor 1 | chr4:1557905-1558654 REVERSE LENGTH=249
Ghir_D01G001770.1	D01	1322449-1326092	AT1G53025.1	e-108	Symbols: | Ubiquitin-conjugating enzyme family protein | chr1:19757072-19759474 REVERSE LENGTH=543
Ghir_D01G001780.1	D01	1328198-1329723	AT1G03730.1	2e-50	Symbols: | unknown protein; BEST Arabidopsis thaliana protein match is: unknown protein (TAIR:AT4G03600.1); Has 50 Blast hits to 50 proteins in 10 species: Archae - 0; Bacteria - 0; Metazoa - 0; Fungi - 0; Plants - 50; Viruses - 0; Other Eukaryotes - 0 (source: NCBI BLink). | chr1:931017-931520 REVERSE LENGTH=167
Ghir_D01G001790.1	D01	1333067-1336268	AT1G51130.1	7e-89	Symbols: | Nse4, component of Smc5/6 DNA repair complex | chr1:18939480-18941560 REVERSE LENGTH=403
Ghir_D01G001800.1	D01	1344568-1366659	AT1G12280.1	e-160	Symbols: | LRR and NB-ARC domains-containing disease resistance protein | chr1:4174875-4177559 REVERSE LENGTH=894
Ghir_D01G001810.1	D01	1379537-1382163	AT5G63020.1	0	Symbols: | Disease resistance protein (CC-NBS-LRR class) family | chr5:25283252-25286002 REVERSE LENGTH=888
Ghir_D01G001820.1	D01	1386271-1396653	AT5G63020.1	0	Symbols: | Disease resistance protein (CC-NBS-LRR class) family | chr5:25283252-25286002 REVERSE LENGTH=888
Ghir_D01G001830.1	D01	1398895-1406733	AT1G12280.1	e-177	Symbols: | LRR and NB-ARC domains-containing disease resistance protein | chr1:4174875-4177559 REVERSE LENGTH=894
Ghir_D01G001840.1	D01	1429738-1430043	NA	NA	NA
Ghir_D07G013330.1	D07	19307966-19316029	AT5G12850.1	0	Symbols: | CCCH-type zinc finger protein with ARM repeat domain | chr5:4057068-4059188 FORWARD LENGTH=706
Ghir_D07G013340.1	D07	19313323-19315884	AT4G13650.1	e-157	Symbols: | Pentatricopeptide repeat (PPR) superfamily protein | chr4:7939611-7942898 REVERSE LENGTH=1064
Ghir_D07G013350.1	D07	19329057-19329801	AT2G17140.1	3e-84	Symbols: | Pentatricopeptide repeat (PPR) superfamily protein | chr2:7462820-7465740 FORWARD LENGTH=874
Ghir_D07G013360.1	D07	19346112-19349443	AT5G12870.1	3e-68	Symbols: ATMYB46, MYB46 | myb domain protein 46 | chr5:4062939-4064939 REVERSE LENGTH=280
Ghir_D07G013370.1	D07	19366069-19369659	AT1G15215.2	6e-33	Symbols: | BEST Arabidopsis thaliana protein match is: sequence-specific DNA binding transcription factors;sequence-specific DNA binding (TAIR:AT3G18380.1); Has 89 Blast hits to 86 proteins in 16 species: Archae - 0; Bacteria - 0; Metazoa - 0; Fungi - 0; Plants - 89; Viruses - 0; Other Eukaryotes - 0 (source: NCBI BLink). | chr1:5238096-5239770 FORWARD LENGTH=258
Ghir_D07G013380.1	D07	19366674-19369395	AT1G15215.2	5e-17	Symbols: | BEST Arabidopsis thaliana protein match is: sequence-specific DNA binding transcription factors;sequence-specific DNA binding (TAIR:AT3G18380.1); Has 89 Blast hits to 86 proteins in 16 species: Archae - 0; Bacteria - 0; Metazoa - 0; Fungi - 0; Plants - 89; Viruses - 0; Other Eukaryotes - 0 (source: NCBI BLink). | chr1:5238096-5239770 FORWARD LENGTH=258
Ghir_D07G013390.1	D07	19434682-19435502	AT2G27315.1	1e-13	Symbols: | Protein of unknown function (DUF1278) | chr2:11689591-11689953 REVERSE LENGTH=120
Ghir_D07G013400.1	D07	19470268-19479657	AT5G19350.1	e-174	Symbols: | RNA-binding (RRM/RBD/RNP motifs) family protein | chr5:6518978-6521295 FORWARD LENGTH=425
Ghir_D07G013410.1	D07	19513017-19519368	AT3G56140.1	0	Symbols: | Protein of unknown function (DUF399 and DUF3411) | chr3:20829407-20832669 FORWARD LENGTH=745
Ghir_D07G013420.1	D07	19561578-19562591	NA	NA	NA
Ghir_D07G013430.1	D07	19547417-19548975	AT4G23160.1	4e-69	Symbols: CRK8 | cysteine-rich RLK (RECEPTOR-like protein kinase) 8 | chr4:12129485-12134086 FORWARD LENGTH=1262
Ghir_D07G013440.1	D07	19549100-19551199	ATMG00300.1	1e-22	Symbols: ORF145A | Gag-Pol-related retrotransposon family protein | chrM:89617-90054 REVERSE LENGTH=145
Ghir_D07G013450.1	D07	19617395-19619213	AT5G13490.1	0	Symbols: AAC2 | ADP/ATP carrier 2 | chr5:4336034-4337379 FORWARD LENGTH=385
Ghir_D07G013460.1	D07	19633511-19635746	AT1G21200.1	2e-61	Symbols: | sequence-specific DNA binding transcription factors | chr1:7421483-7422814 FORWARD LENGTH=443
Ghir_D07G013470.1	D07	19689929-19692995	AT1G51190.1	0	Symbols: PLT2 | Integrase-type DNA-binding superfamily protein | chr1:18977517-18980305 FORWARD LENGTH=568
Ghir_D13G021480.1	D13	59326024-59328080	AT4G29735.2	7e-13	Symbols: | unknown protein; FUNCTIONS IN: molecular_function unknown; INVOLVED IN: biological_process unknown; LOCATED IN: endomembrane system; EXPRESSED IN: 23 plant structures; EXPRESSED DURING: 15 growth stages; CONTAINS InterPro DOMAIN/s: Uncharacterised protein family UPF0197 (InterPro:IPR007915); Has 190 Blast hits to 190 proteins in 72 species: Archae - 0; Bacteria - 0; Metazoa - 133; Fung…
Ghir_D13G021490.1	D13	59329277-59329859	AT3G13710.1	3e-34	Symbols: PRA1.F4 | prenylated RAB acceptor 1.F4 | chr3:4492992-4493558 REVERSE LENGTH=188
Ghir_D13G021500.1	D13	59339642-59341197	AT2G19570.1	e-127	Symbols: CDA1, AT-CDA1, DESZ | cytidine deaminase 1 | chr2:8470598-8471503 REVERSE LENGTH=301
Ghir_D13G021510.1	D13	59350591-59358516	AT2G19600.1	0	Symbols: ATKEA4, KEA4 | K+ efflux antiporter 4 | chr2:8479275-8483482 FORWARD LENGTH=592
Ghir_D13G021520.1	D13	59365408-59366950	AT2G15690.1	e-128	Symbols: | Tetratricopeptide repeat (TPR)-like superfamily protein | chr2:6831855-6833594 REVERSE LENGTH=579
Ghir_D13G021530.1	D13	59367344-59370106	AT4G26180.1	e-123	Symbols: | Mitochondrial substrate carrier family protein | chr4:13260263-13261887 REVERSE LENGTH=325
Ghir_D13G021540.1	D13	59361304-59363172	AT5G56760.1	e-154	Symbols: ATSERAT1;1, SAT5, SAT-52, SERAT1;1 | serine acetyltransferase 1;1 | chr5:22961498-22962582 REVERSE LENGTH=312
Ghir_D13G021550.1	D13	59371718-59372630	AT2G19690.2	8e-44	Symbols: PLA2-BETA | phospholipase A2-beta | chr2:8503326-8504635 FORWARD LENGTH=148
Ghir_D13G021560.1	D13	59374409-59375356	AT5G56710.1	1e-56	Symbols: | Ribosomal protein L31e family protein | chr5:22944003-22944767 REVERSE LENGTH=119
Ghir_D13G021570.1	D13	59376825-59377678	AT5G56670.1	1e-28	Symbols: | Ribosomal protein S30 family protein | chr5:22935413-22935981 REVERSE LENGTH=62
Ghir_D13G021580.1	D13	59380039-59382613	AT4G29160.1	5e-69	Symbols: SNF7.1 | SNF7 family protein | chr4:14381019-14382342 FORWARD LENGTH=219
Ghir_D13G021590.1	D13	59395784-59397637	AT2G19810.1	e-123	Symbols: | CCCH-type zinc finger family protein | chr2:8550419-8551498 FORWARD LENGTH=359
Ghir_D13G021600.1	D13	59398746-59406175	AT2G19790.1	e-101	Symbols: | SNARE-like superfamily protein | chr2:8527302-8528395 FORWARD LENGTH=143
Ghir_D13G021610.1	D13	59407910-59418738	AT4G26270.1	0	Symbols: PFK3 | phosphofructokinase 3 | chr4:13301094-13304030 REVERSE LENGTH=489
Ghir_D13G021620.1	D13	59421097-59425698	AT1G51980.1	0	Symbols: | Insulinase (Peptidase family M16) protein | chr1:19323692-19326771 REVERSE LENGTH=503
Ghir_D13G021630.1	D13	59425855-59427961	AT4G29240.1	e-163	Symbols: | Leucine-rich repeat (LRR) family protein | chr4:14418826-14420073 FORWARD LENGTH=415
Ghir_D13G021640.1	D13	59439105-59441299	AT5G56600.1	9e-61	Symbols: PFN3, PRF3 | profilin 3 | chr5:22909882-22910821 REVERSE LENGTH=168
Ghir_D13G021650.1	D13	59441729-59445163	AT5G56580.1	0	Symbols: ATMKK6, ANQ1, MKK6 | MAP kinase kinase 6 | chr5:22904851-22906620 REVERSE LENGTH=356
Ghir_D13G021660.1	D13	59446060-59453592	AT5G19690.1	0	Symbols: STT3A | staurosporin and temperature sensitive 3-like A | chr5:6652649-6658214 FORWARD LENGTH=779
Ghir_D13G021670.1	D13	59456420-59459625	AT5G19680.1	0	Symbols: | Leucine-rich repeat (LRR) family protein | chr5:6649663-6651564 FORWARD LENGTH=328
Ghir_D13G021680.1	D13	59461947-59467917	AT2G20000.1	0	Symbols: HBT, CDC27b | CDC27 family protein | chr2:8632324-8636900 REVERSE LENGTH=744
Ghir_D13G021690.1	D13	59468069-59471402	AT1G35190.1	0	Symbols: | 2-oxoglutarate (2OG) and Fe(II)-dependent oxygenase superfamily protein | chr1:12890544-12892632 FORWARD LENGTH=329
Ghir_D13G021700.1	D13	59479004-59479450	AT4G11370.1	2e-11	Symbols: RHA1A | RING-H2 finger A1A | chr4:6907777-6908256 FORWARD LENGTH=159
Ghir_D13G021710.1	D13	59480720-59481237	AT4G12140.1	6e-11	Symbols: | RING/U-box superfamily protein | chr4:7266546-7267154 REVERSE LENGTH=202
Ghir_D13G021720.1	D13	59488612-59493089	AT5G57050.1	5e-95	Symbols: ABI2, AtABI2 | Protein phosphatase 2C family protein | chr5:23087720-23089303 FORWARD LENGTH=423
Ghir_D13G021730.1	D13	59496273-59501102	AT4G29130.1	0	Symbols: ATHXK1, GIN2, HXK1 | hexokinase 1 | chr4:14352338-14354865 REVERSE LENGTH=496
Ghir_D13G021740.1	D13	59510810-59516328	AT4G29060.1	0	Symbols: emb2726 | elongation factor Ts family protein | chr4:14317744-14321315 FORWARD LENGTH=953
Ghir_D13G021750.1	D13	59519125-59519673	AT4G28890.1	1e-18	Symbols: | RING/U-box superfamily protein | chr4:14256437-14257735 REVERSE LENGTH=432
Ghir_D13G021760.1	D13	59525864-59531717	AT1G67300.2	0	Symbols: | Major facilitator superfamily protein | chr1:25193832-25196751 REVERSE LENGTH=494
Ghir_D13G021770.1	D13	59535917-59540310	AT2G20120.1	e-141	Symbols: COV1 | Protein of unknown function (DUF502) | chr2:8687568-8689321 REVERSE LENGTH=268
Ghir_D13G021780.1	D13	59547443-59550160	AT3G24530.1	0	Symbols: | AAA-type ATPase family protein / ankyrin repeat family protein | chr3:8945678-8947786 REVERSE LENGTH=481
Ghir_D13G021790.1	D13	59551253-59557456	AT4G13360.1	0	Symbols: | ATP-dependent caseinolytic (Clp) protease/crotonase family protein | chr4:7775133-7777701 FORWARD LENGTH=421
Ghir_D13G021800.1	D13	59576536-59582163	AT1G08510.1	e-161	Symbols: FATB | fatty acyl-ACP thioesterases B | chr1:2691546-2693409 REVERSE LENGTH=412
Ghir_D13G021810.1	D13	59585501-59589166	AT5G25510.1	0	Symbols: | Protein phosphatase 2A regulatory B subunit family protein | chr5:8882728-8884325 REVERSE LENGTH=500
Ghir_D13G021820.1	D13	59603691-59623628	AT3G14470.1	1e-94	Symbols: | NB-ARC domain-containing disease resistance protein | chr3:4857940-4861104 FORWARD LENGTH=1054
Ghir_D13G021830.1	D13	59589504-59594187	AT2G26900.1	0	Symbols: | Sodium Bile acid symporter family | chr2:11475156-11477870 REVERSE LENGTH=409
Ghir_D13G021840.1	D13	59607116-59608209	AT2G26900.1	1e-17	Symbols: | Sodium Bile acid symporter family | chr2:11475156-11477870 REVERSE LENGTH=409
Ghir_D13G021850.1	D13	59627630-59647758	AT3G14470.1	3e-72	Symbols: | NB-ARC domain-containing disease resistance protein | chr3:4857940-4861104 FORWARD LENGTH=1054
Ghir_D13G021860.1	D13	59657644-59660658	AT3G14470.1	6e-92	Symbols: | NB-ARC domain-containing disease resistance protein | chr3:4857940-4861104 FORWARD LENGTH=1054
Ghir_D13G021870.1	D13	59671942-59675071	AT3G14470.1	6e-93	Symbols: | NB-ARC domain-containing disease resistance protein | chr3:4857940-4861104 FORWARD LENGTH=1054
Ghir_D13G021880.1	D13	59720748-59721692	AT3G44670.1	3e-13	Symbols: | Disease resistance protein (TIR-NBS-LRR class) family | chr3:16217242-16221425 FORWARD LENGTH=1219
Ghir_D13G021890.1	D13	59725612-59728377	AT3G14470.1	e-100	Symbols: | NB-ARC domain-containing disease resistance protein | chr3:4857940-4861104 FORWARD LENGTH=1054
Ghir_D13G021900.1	D13	59739692-59742646	AT3G14470.1	2e-90	Symbols: | NB-ARC domain-containing disease resistance protein | chr3:4857940-4861104 FORWARD LENGTH=1054
Ghir_D13G021910.1	D13	59745151-59745735	AT1G69550.1	2e-09	Symbols: | disease resistance protein (TIR-NBS-LRR class) | chr1:26148836-26153374 REVERSE LENGTH=1400
Ghir_D13G022750.1	D13	60750563-60757413	AT5G57150.4	1e-82	Symbols: | basic helix-loop-helix (bHLH) DNA-binding superfamily protein | chr5:23152361-23154801 FORWARD LENGTH=264
Ghir_D13G022760.1	D13	60760742-60761068	NA	NA	NA
Ghir_D13G022770.1	D13	60764184-60767536	AT2G19270.1	1e-55	Symbols: | CONTAINS InterPro DOMAIN/s: Mitotic checkpoint protein PRCC, C-terminal (InterPro:IPR018800); Has 930 Blast hits to 533 proteins in 146 species: Archae - 0; Bacteria - 18; Metazoa - 327; Fungi - 143; Plants - 61; Viruses - 0; Other Eukaryotes - 381 (source: NCBI BLink). | chr2:8360349-8361907 REVERSE LENGTH=359
Ghir_D13G022780.1	D13	60768378-60779113	AT5G57160.1	0	Symbols: ATLIG4, LIG4 | DNA ligase IV | chr5:23155150-23161688 REVERSE LENGTH=1219
Ghir_D13G022790.1	D13	60780802-60787105	AT4G30010.1	6e-42	Symbols: | unknown protein; FUNCTIONS IN: molecular_function unknown; INVOLVED IN: biological_process unknown; LOCATED IN: mitochondrion, plastid; EXPRESSED IN: 26 plant structures; EXPRESSED DURING: 15 growth stages; Has 39 Blast hits to 39 proteins in 18 species: Archae - 0; Bacteria - 0; Metazoa - 0; Fungi - 0; Plants - 39; Viruses - 0; Other Eukaryotes - 0 (source: NCBI BLink). | chr4:1467294…
Ghir_D13G022800.1	D13	60788368-60792479	AT2G19180.1	4e-25	Symbols: | unknown protein; BEST Arabidopsis thaliana protein match is: unknown protein (TAIR:AT1G16840.1); Has 64 Blast hits to 64 proteins in 12 species: Archae - 0; Bacteria - 0; Metazoa - 0; Fungi - 0; Plants - 64; Viruses - 0; Other Eukaryotes - 0 (source: NCBI BLink). | chr2:8324742-8325575 FORWARD LENGTH=179
Ghir_D13G022810.1	D13	60793690-60798668	AT4G29960.1	5e-38	Symbols: | unknown protein; FUNCTIONS IN: molecular_function unknown; INVOLVED IN: biological_process unknown; LOCATED IN: plasma membrane; EXPRESSED IN: 23 plant structures; EXPRESSED DURING: 15 growth stages; Has 30201 Blast hits to 17322 proteins in 780 species: Archae - 12; Bacteria - 1396; Metazoa - 17338; Fungi - 3422; Plants - 5037; Viruses - 0; Other Eukaryotes - 2996 (source: NCBI BLink)…
Ghir_D13G022820.1	D13	60799118-60803739	AT4G29950.1	0	Symbols: | Ypt/Rab-GAP domain of gyp1p superfamily protein | chr4:14657464-14660370 FORWARD LENGTH=828
Ghir_D13G022830.1	D13	60805232-60809063	AT3G62470.1	e-136	Symbols: | Pentatricopeptide repeat (PPR) superfamily protein | chr3:23106600-23108399 REVERSE LENGTH=599
Ghir_D13G022840.1	D13	60811094-60817239	AT4G30060.1	0	Symbols: | Core-2/I-branching beta-1,6-N-acetylglucosaminyltransferase family protein | chr4:14689420-14691519 REVERSE LENGTH=401
Ghir_D13G022850.1	D13	60828034-60828456	AT1G11925.1	1e-22	Symbols: | Stigma-specific Stig1 family protein | chr1:4026195-4026617 REVERSE LENGTH=140
Ghir_D13G022860.1	D13	60838967-60841631	AT3G06790.1	2e-40	Symbols: | plastid developmental protein DAG, putative | chr3:2144564-2145743 REVERSE LENGTH=244
Ghir_D13G022870.1	D13	60841870-60842817	AT5G19850.1	1e-72	Symbols: | alpha/beta-Hydrolases superfamily protein | chr5:6709976-6711662 REVERSE LENGTH=359
Ghir_D13G022880.1	D13	60873231-60875821	AT3G13600.1	1e-35	Symbols: | calmodulin-binding family protein | chr3:4445102-4447383 FORWARD LENGTH=605
Ghir_D13G022890.1	D13	60875333-60877675	AT5G19850.1	0	Symbols: | alpha/beta-Hydrolases superfamily protein | chr5:6709976-6711662 REVERSE LENGTH=359
Ghir_D13G022900.1	D13	60880733-60889690	AT5G19820.1	0	Symbols: emb2734 | ARM repeat superfamily protein | chr5:6695731-6701247 REVERSE LENGTH=1116
Ghir_D13G022910.1	D13	60890400-60891173	AT5G19790.1	5e-54	Symbols: RAP2.11 | related to AP2 11 | chr5:6689271-6690032 REVERSE LENGTH=253
Ghir_D13G022920.1	D13	60891618-60894403	AT5G19770.1	0	Symbols: TUA3 | tubulin alpha-3 | chr5:6682761-6684474 REVERSE LENGTH=450
Ghir_D13G022930.1	D13	60897593-60898035	AT3G13400.1	5e-28	Symbols: sks13 | SKU5 similar 13 | chr3:4355257-4357305 FORWARD LENGTH=551
Ghir_D13G022940.1	D13	60898056-60899428	AT3G13390.1	0	Symbols: sks11 | SKU5 similar 11 | chr3:4351401-4353289 REVERSE LENGTH=554
Ghir_D13G022950.1	D13	60903049-60904883	AT1G55570.1	0	Symbols: sks12 | SKU5 similar 12 | chr1:20757882-20759771 FORWARD LENGTH=555
Ghir_D13G022960.1	D13	60907158-60909196	AT1G55570.1	0	Symbols: sks12 | SKU5 similar 12 | chr1:20757882-20759771 FORWARD LENGTH=555
Ghir_D13G022970.1	D13	60912656-60915261	AT1G55570.1	0	Symbols: sks12 | SKU5 similar 12 | chr1:20757882-20759771 FORWARD LENGTH=555
Ghir_D13G022980.1	D13	60921664-60923503	AT1G55570.1	0	Symbols: sks12 | SKU5 similar 12 | chr1:20757882-20759771 FORWARD LENGTH=555
Ghir_D13G022990.1	D13	60931953-60933861	AT1G55570.1	0	Symbols: sks12 | SKU5 similar 12 | chr1:20757882-20759771 FORWARD LENGTH=555
Ghir_D13G023000.1	D13	60936218-60938273	AT1G55570.1	0	Symbols: sks12 | SKU5 similar 12 | chr1:20757882-20759771 FORWARD LENGTH=555
Ghir_D13G023010.1	D13	60956767-60960620	AT4G26410.1	1e-96	Symbols: | Uncharacterised conserved protein UCP022280 | chr4:13346760-13348791 FORWARD LENGTH=263
Ghir_D13G023020.1	D13	60964748-60967367	AT5G56340.1	e-108	Symbols: ATCRT1 | RING/U-box superfamily protein | chr5:22818254-22819444 FORWARD LENGTH=396
Ghir_D13G023030.1	D13	60968330-60971815	AT5G56350.1	0	Symbols: | Pyruvate kinase family protein | chr5:22820254-22822529 REVERSE LENGTH=498
Ghir_D13G023040.1	D13	60974044-60978531	AT5G56360.1	4e-59	Symbols: PSL4 | calmodulin-binding protein | chr5:22823586-22827950 REVERSE LENGTH=647
Ghir_D13G023050.1	D13	60989504-60994871	AT1G49480.1	5e-17	Symbols: RTV1 | related to vernalization1 1 | chr1:18314596-18315460 REVERSE LENGTH=226
Ghir_D13G023060.1	D13	61004664-61010798	AT4G30340.1	0	Symbols: ATDGK7, DGK7 | diacylglycerol kinase 7 | chr4:14838465-14840941 REVERSE LENGTH=492
Ghir_D13G023070.1	D13	61023251-61024270	AT5G57685.1	8e-34	Symbols: ATGDU3, GDU3, LSB1 | glutamine dumper 3 | chr5:23366356-23366802 REVERSE LENGTH=148
Ghir_D13G023080.1	D13	61027339-61029505	AT5G57660.1	6e-29	Symbols: ATCOL5, COL5 | CONSTANS-like 5 | chr5:23355573-23356729 FORWARD LENGTH=355
Ghir_D13G023090.1	D13	61040007-61043976	AT2G34360.1	e-177	Symbols: | MATE efflux family protein | chr2:14507294-14510231 FORWARD LENGTH=480
Ghir_D13G023100.1	D13	61046456-61048193	AT5G57620.1	2e-93	Symbols: MYB36, AtMYB36 | myb domain protein 36 | chr5:23334904-23336388 FORWARD LENGTH=333
Ghir_D13G023110.1	D13	61058253-61067377	AT5G57590.1	0	Symbols: BIO1 | adenosylmethionine-8-amino-7-oxononanoate transaminases | chr5:23318593-23322687 REVERSE LENGTH=833
Ghir_D13G023120.1	D13	61069062-61077217	AT5G57580.1	0	Symbols: | Calmodulin-binding protein | chr5:23314994-23317683 REVERSE LENGTH=647
Ghir_D13G023130.1	D13	61080541-61081196	NA	NA	NA
Ghir_D13G023140.1	D13	61087230-61093894	AT2G18950.1	0	Symbols: HPT1, TPT1, ATHPT, VTE2 | homogentisate phytyltransferase 1 | chr2:8207491-8210047 FORWARD LENGTH=393
Ghir_D13G023150.1	D13	61094941-61096299	AT2G18969.1	4e-27	Symbols: | BEST Arabidopsis thaliana protein match is: sequence-specific DNA binding transcription factors;transcription regulators (TAIR:AT4G30180.1); Has 30201 Blast hits to 17322 proteins in 780 species: Archae - 12; Bacteria - 1396; Metazoa - 17338; Fungi - 3422; Plants - 5037; Viruses - 0; Other Eukaryotes - 2996 (source: NCBI BLink). | chr2:8229047-8229574 REVERSE LENGTH=175
Ghir_D13G023160.1	D13	61106842-61113932	AT4G30160.2	0	Symbols: VLN4 | villin 4 | chr4:14754528-14759511 FORWARD LENGTH=983
Ghir_D13G023170.1	D13	61115075-61118800	AT2G19090.1	e-149	Symbols: | Protein of unknown function (DUF630 and DUF632) | chr2:8265178-8267879 REVERSE LENGTH=814
Ghir_D13G023180.1	D13	61145113-61145639	AT5G20280.1	7e-62	Symbols: ATSPS1F, SPS1F | sucrose phosphate synthase 1F | chr5:6844994-6849997 REVERSE LENGTH=1043
Ghir_D13G023190.1	D13	61157565-61160488	AT3G13600.1	0	Symbols: | calmodulin-binding family protein | chr3:4445102-4447383 FORWARD LENGTH=605
Ghir_D13G023200.1	D13	61171255-61176174	AT1G55320.1	0	Symbols: AAE18 | acyl-activating enzyme 18 | chr1:20633371-20636659 FORWARD LENGTH=727
Ghir_D13G023210.1	D13	61176802-61178471	AT3G13610.1	0	Symbols: | 2-oxoglutarate (2OG) and Fe(II)-dependent oxygenase superfamily protein | chr3:4449448-4450616 FORWARD LENGTH=361
Ghir_D13G024050.1	D13	61859709-61861213	AT5G21050.1	e-111	Symbols: | LOCATED IN: chloroplast; EXPRESSED IN: 14 plant structures; EXPRESSED DURING: 8 growth stages; CONTAINS InterPro DOMAIN/s: Hyccin (InterPro:IPR018619); BEST Arabidopsis thaliana protein match is: unknown protein (TAIR:AT5G64090.1); Has 206 Blast hits to 206 proteins in 60 species: Archae - 0; Bacteria - 0; Metazoa - 145; Fungi - 0; Plants - 50; Viruses - 0; Other Eukaryotes - 11 (sourc…
Ghir_D13G024060.1	D13	61861806-61865381	AT3G03740.1	0	Symbols: ATBPM4, BPM4 | BTB-POZ and MATH domain 4 | chr3:937106-939807 REVERSE LENGTH=465
Ghir_D13G024070.1	D13	61867287-61869617	AT3G43810.1	e-105	Symbols: CAM7 | calmodulin 7 | chr3:15664619-15666355 REVERSE LENGTH=149
Ghir_D13G024080.1	D13	61873383-61882487	AT5G20930.1	0	Symbols: TSL | Protein kinase superfamily protein | chr5:7098213-7102970 FORWARD LENGTH=688
Ghir_D13G024090.1	D13	61891097-61895098	AT1G08460.1	0	Symbols: HDA08, HDA8, ATHDA8 | histone deacetylase 8 | chr1:2672527-2674469 FORWARD LENGTH=377
Ghir_D13G024100.1	D13	61895432-61898712	AT3G44190.1	e-171	Symbols: | FAD/NAD(P)-binding oxidoreductase family protein | chr3:15902004-15903402 REVERSE LENGTH=367
Ghir_D13G024110.1	D13	61908155-61913639	AT3G44200.1	0	Symbols: ATNEK6, NEK6, IBO1 | NIMA (never in mitosis, gene A)-related 6 | chr3:15906788-15911365 FORWARD LENGTH=956
Ghir_D13G024120.1	D13	62003435-62006963	AT5G22220.2	2e-93	Symbols: E2F1, E2FB, ATE2FB | E2F transcription factor 1 | chr5:7360749-7364120 FORWARD LENGTH=469
Ghir_D13G024130.1	D13	62032320-62034922	ATMG00860.1	1e-12	Symbols: ORF158 | DNA/RNA polymerases superfamily protein | chrM:235916-236392 FORWARD LENGTH=158
Ghir_D13G024140.1	D13	62073461-62076792	AT3G44200.1	e-125	Symbols: ATNEK6, NEK6, IBO1 | NIMA (never in mitosis, gene A)-related 6 | chr3:15906788-15911365 FORWARD LENGTH=956
Ghir_D13G024150.1	D13	62076911-62077441	NA	NA	NA
Ghir_D13G024160.1	D13	62077704-62078162	AT3G44200.1	2e-32	Symbols: ATNEK6, NEK6, IBO1 | NIMA (never in mitosis, gene A)-related 6 | chr3:15906788-15911365 FORWARD LENGTH=956
Ghir_D13G024170.1	D13	62124292-62125480	AT5G22220.2	3e-10	Symbols: E2F1, E2FB, ATE2FB | E2F transcription factor 1 | chr5:7360749-7364120 FORWARD LENGTH=469
Ghir_D13G024180.1	D13	62128966-62134257	NA	NA	NA
Ghir_D13G024190.1	D13	62252413-62255737	AT5G22220.2	e-131	Symbols: E2F1, E2FB, ATE2FB | E2F transcription factor 1 | chr5:7360749-7364120 FORWARD LENGTH=469
Ghir_D13G024200.1	D13	62257801-62259167	AT1G54490.1	5e-46	Symbols: AIN1, EIN5, XRN4, ATXRN4 | exoribonuclease 4 | chr1:20350300-20356650 FORWARD LENGTH=947
Ghir_D13G024210.1	D13	62274642-62275696	AT5G42540.2	3e-31	Symbols: XRN2 | exoribonuclease 2 | chr5:17007513-17014534 FORWARD LENGTH=1023
Ghir_D13G024220.1	D13	62280076-62280960	NA	NA	NA
